# Supplementary material for: The CRTC1-SIK1 Pathway Regulates Entrainment of the Circadian Clock
Source: Cell. 2013 Aug 29;154(5):1100–11. doi: 10.1016/j.cell.2013.08.004 (PMC3898689; doi:10.1016/j.cell.2013.08.004)
Supplement: Table S1. Changes in Expression Level in Response to Light Observed in the SCN, Related to Figure 1 — Array data showing gene level changes in expression (median probeset values) in SCN from Opn4+/+ and Opn4−/− after either a sham pulse (Sham) or 30, 60, and 120 min after a 30 min CT16 400 lux white light pulse (LP30, LP60, and LP120 respectively). [file mmc1.xlsx]

## Sheet: Supplementary Table 1
Table S1: Changes in expression level in response to light observed in the SCN
Gene Symbol	Opn4+/+ Sham median	Opn4+/+ LP30 median	Opn4+/+ LP60 median	Opn4+/+ LP120 median		Opn4-/- sham median	Opn4-/- LP30 median	Opn4-/- LP60 median	Opn4-/- LP120 median
1700023B02Rik /// Sp9	1	0.792044	0.790494	1.04885		0.852396	0.786923	0.918378	0.880988
1810020G14Rik /// 100042148 /// EG214321 /// Adam4 /// Synj2bp	1	0.595527	0.69611	0.86203		0.755229	0.777454	0.88046	0.862349
2610001J05Rik	1	0.772088	1.08072	0.991504		0.901455	0.856967	0.984819	0.836707
2810022L02Rik	1	0.737009	0.727896	0.823055		0.734984	0.667695	0.823926	0.840466
3300001P08Rik	1	0.822834	1.02894	1.11511		0.935312	0.96591	0.960171	0.929506
4930465K10Rik	1	0.992588	1.05155	0.650684		1.02353	0.940438	0.868002	0.981368
4932438A13Rik	1	0.893104	0.942502	1.51693		0.897761	0.949092	1.1149	1.05549
9330182L06Rik	1	0.792216	0.819321	1.34688		0.830357	0.855771	0.974441	0.982006
9530091C08Rik	1	1.40477	1.00418	0.877073		1.08196	1.11416	1.21258	0.97521
A230083H22Rik /// Prune2	1	0.773093	1.081	1.24835		1.03197	0.85279	1.17073	0.980888
A2bp1	1	0.715476	0.730513	1.07583		0.843357	0.813689	1.00145	0.932918
A930001N09Rik	1	0.666372	0.906068	0.760244		0.756929	0.552484	0.780106	0.754033
Abcf2	1	0.714218	0.80885	1.12845		0.871347	0.818054	1.00255	0.886734
Abhd4	1	0.644324	1.12874	0.785196		0.740962	0.61682	0.880636	0.714738
Abhd5	1	1.00515	1.19068	0.795087		0.961332	0.94295	0.960755	1.06175
Acaca	1	0.790327	1.00755	1.12472		0.93216	0.913827	1.12303	0.942236
Acsl3 /// Utp14b	1	0.826553	0.87398	1.3828		0.993871	0.985564	1.13947	1.06155
Actn4	1	0.839906	1.05025	0.689995		0.849035	0.798531	0.787882	0.849892
Actr3b	1	0.824972	0.937574	1.55386		1.05394	1.24732	1.48922	0.885465
Acvr1	1	0.834586	1.04345	1.25069		0.772554	1.17779	0.985302	1.08907
Adam23	1	0.826959	0.69016	1.15136		0.809412	0.903134	0.907145	0.866975
Adap1	1	0.563921	0.833932	0.75734		0.827045	0.909859	0.974411	0.834977
Adcy5	1	0.940411	0.819423	1.039		0.901267	0.859001	1.0637	0.98455
Adhfe1	1	0.624365	0.77769	0.747833		0.795362	0.756754	0.772059	0.810548
Adipor2	1	0.669292	1.03744	1.19225		0.900164	1.02787	1.04874	1.06527
Agfg1	1	0.915141	0.980252	1.33476		0.950858	0.953349	1.08537	1.01669
Agtpbp1	1	0.766348	0.885537	1.37691		0.896463	0.955046	1.04952	0.963343
Akap1	1	0.732196	0.845693	0.995322		0.779188	0.752586	0.973187	0.84717
Akap6	1	0.835076	0.77926	1.03769		0.919818	0.873765	1.02406	0.897146
Akr1e1	1	0.78332	0.787413	1.18111		0.911594	0.991446	1.08042	0.82854
Alad	1	0.6993	1.00328	0.889438		0.847005	0.733741	0.91009	0.878389
Aldoc	1	0.654045	0.80547	0.822431		0.748506	0.582622	0.853522	0.784279
Ank	1	0.683463	0.77965	0.877773		0.804591	0.892944	0.796535	0.691774
Ankrd27	1	0.944707	0.934578	1.32391		0.946519	0.821014	1.08794	0.985954
Ankrd40	1	0.755872	1.12022	0.864935		0.844844	0.807605	0.92963	0.797109
Anp32a /// Anp32-ps	1	0.801446	0.838054	1.12253		0.91616	0.845601	1.02413	0.995059
Anxa7	1	0.698158	0.879967	1.14449		0.800156	0.852148	0.887932	0.809055
Ap2b1 /// Fech	1	0.762784	0.912248	1.16286		0.89645	0.856573	1.01052	0.970711
Ap3s1	1	0.957912	1.10837	1.35299		0.860425	0.967782	1.15024	1.08697
App	1	0.850962	0.864479	1.08161		0.890423	0.851975	0.99538	0.924449
Arhgef12	1	0.764979	0.907107	1.15761		0.881436	0.912515	1.07329	0.974926
Arid5b	1	0.791613	1.06441	1.44315		0.905531	0.951103	0.871876	0.892271
Arih2 /// Rab31	1	0.534446	1.01605	0.805584		0.721717	0.718929	0.816285	0.76311
Arpc3	1	0.612616	1.00555	1.04505		0.843666	0.862713	1.05001	0.842446
Arpc5l	1	0.64434	0.929523	0.96135		0.813694	0.728574	0.952645	0.849782
Ascc3	1	0.664559	0.722736	1.16591		0.845976	0.818851	1.00767	0.870309
Asns	1	0.911675	0.769859	1.01898		0.95201	0.908332	0.931238	0.981003
Atg2b	1	0.720651	0.884863	0.735254		0.920579	0.838652	1.09143	0.861757
Atg4b	1	0.705745	0.790142	0.892681		0.847808	0.729863	0.813974	0.946455
Atl1	1	0.710751	0.828003	1.15181		0.859584	0.883831	1.08087	0.977413
Atp10a	1	0.768477	0.996793	1.32928		0.890925	0.861303	1.22686	0.950187
Atp11a	1	0.531965	0.857181	0.920284		0.694708	0.787503	0.923682	0.844724
Atp11b	1	0.97458	0.896211	1.30843		0.94597	0.988375	0.963007	0.963936
Atp13a4	1	0.647449	0.971429	0.756132		0.899732	1.0228	1.04947	0.976752
Atp1a2	1	0.708341	1.04228	0.927969		0.897505	0.800436	0.97769	0.968747
Atp2a2	1	0.844369	0.803077	1.17612		0.908059	0.879277	0.897319	0.933728
Atp2c1	1	0.763224	0.962782	1.20664		0.927649	0.902948	1.03745	0.97185
Atp5l /// Atp5l2 /// EG432491 /// EG627998	1	0.461991	0.878054	0.790067		0.716239	0.653946	1.11361	0.813952
Atp6v0a1	1	0.892458	0.875056	1.16972		0.894736	0.97503	1.01659	0.946298
Atp7a /// ENSMUSG00000079474	1	0.714514	1.04027	1.3063		0.840819	0.852861	1.13283	1.04043
Atp9a /// ENSMUSG00000074574	1	0.684166	0.929243	0.868714		0.759527	0.704577	0.900725	0.903874
Atrnl1	1	0.694183	0.714474	1.44016		0.920212	0.849378	0.986656	0.934024
AU040829	1	0.735549	0.804245	0.972459		0.72072	0.722028	0.77783	0.743318
AU042671	1	1.00973	0.912205	1.20565		0.932382	0.988315	1.10918	0.991283
Azin1	1	0.754934	0.665277	1.18902		0.870677	0.78701	1.06693	1.07838
B230312A22Rik	1	0.816635	0.872143	0.557217		0.819185	0.796822	0.725286	0.829182
B230325K18Rik	1	1.1626	0.858585	1.63915		0.989882	1.19266	0.956004	1.16814
B3galnt2 /// Tbce	1	0.639509	0.870427	1.18853		0.965037	0.943826	1.04991	0.795942
Bace1	1	0.733332	0.854978	0.895373		0.714332	0.673064	0.864782	0.858549
Bbs5	1	0.694109	0.703591	0.845919		0.863558	0.858235	0.859157	0.791425
BC005537	1	0.738694	0.8974	0.991254		0.894229	0.892529	1.00543	0.892045
BC018507	1	0.809027	0.946995	1.19532		0.851089	0.84541	0.975066	0.797288
BC052040	1	0.90287	0.828949	0.60905		0.892135	0.864626	0.778397	0.91252
Bckdhb	1	0.705937	0.659843	0.816514		0.766758	0.689474	0.834622	0.820513
Bhlhb9 /// Gprasp2 /// Gprasp1	1	0.85844	0.644675	1.22658		0.90432	0.974366	1.16789	1.08236
Birc6	1	0.892026	0.952236	1.27975		0.888994	0.979807	1.05857	1.01882
Brcc3 /// Zscan12	1	0.744378	0.773226	1.0336		0.874527	0.897656	0.921775	0.829933
Btbd3 /// LOC72520	1	0.913539	1.05657	2.32864		0.87164	1.03541	1.08756	1.04133
Btg2	1	1.8476	1.39649	1.00392		0.778114	1.45497	1.2321	0.783109
C430004E15Rik	1	0.504907	1.13821	0.744221		0.838444	0.690636	0.802885	0.565022
Calb1	1	0.756245	0.613925	1.10031		0.819428	0.791419	0.960952	0.85358
Calm2	1	0.838759	0.715191	1.03816		0.905053	0.909052	0.952111	0.94276
Calr	1	0.876716	1.00736	1.12671		1.03481	1.06132	1.04573	0.982151
Camk1d	1	0.832992	0.65054	1.03817		0.821456	0.769793	0.975187	0.823383
Camk1d	1	0.606414	0.689449	0.962738		0.637424	0.612098	0.940715	0.574385
Camk2a	1	0.926592	0.906412	1.24463		0.882362	1.00766	1.11704	1.01172
Capn2	1	0.676362	0.876148	0.821599		0.88452	0.740594	0.937132	0.737627
Caprin1	1	0.766049	0.946109	1.10251		0.946376	0.999601	1.10215	0.977755
Car8	1	0.798599	0.714132	1.16624		0.81971	0.819838	0.984539	0.850675
Cbln1	1	0.582109	0.417268	0.823681		0.731553	0.621091	0.726438	0.840826
Cbln4	1	0.977053	0.763575	1.18244		0.987767	0.863486	0.948966	0.995969
Ccdc124	1	0.615878	0.837178	0.715858		0.699207	0.61504	0.865436	0.634435
Ccdc47 /// Strada	1	0.759089	0.800562	1.01424		1.0446	1.03287	1.07408	0.882798
Ccndbp1	1	0.736034	0.791364	1.16099		0.86103	0.818597	1.01531	1.01663
Ccne1	1	1.00511	0.872976	1.19914		0.92948	0.981173	1.07722	1.0946
Ccng1	1	0.678815	0.949088	0.589967		0.863602	0.89198	0.885936	0.852401
Cdc2l6	1	0.606394	1.11505	1.10868		0.785709	0.847867	0.7982	0.767637
Cdc40	1	0.440371	0.553431	1.28852		0.735243	0.750502	0.828414	0.761595
Cdh12	1	0.815998	0.962123	1.59821		0.917618	0.811376	1.18595	1.07034
Cdk7	1	0.745404	0.825235	0.865971		0.838498	0.832161	0.849044	0.825127
Cflar	1	0.824103	1.31048	1.30268		0.688697	0.935319	0.84689	1.12446
Chd9 /// LOC433762	1	0.419954	0.926721	1.44082		1.01536	2.08478	2.83625	1.95647
Chga	1	0.966679	1.08933	0.823303		1.13814	0.855489	1.03369	1.03473
Chl1	1	0.682613	0.737393	1.02231		0.852467	0.788534	1.06727	0.918781
Chn1	1	0.885502	0.811035	1.09428		0.938611	0.954399	1.03393	0.983005
Chordc1	1	0.635287	0.850745	0.91986		0.753922	0.779041	0.90561	0.889096
Clcn3	1	0.735904	0.845771	1.11778		0.970778	0.808796	0.912083	0.951009
Clic4	1	0.587569	0.987932	0.74613		0.692745	0.746733	0.866736	0.682476
Clptm1	1	0.878414	0.816955	0.9993		0.936632	0.885981	0.94484	0.990677
Cntn4	1	0.697674	0.772464	1.05921		0.662669	0.712537	0.778846	0.768716
Cobra1	1	0.776461	0.988559	0.769975		0.835359	0.737826	0.892642	0.821762
Cog3 /// ENSMUSG00000053632	1	0.602798	0.930014	1.03834		0.881517	0.993377	0.99499	0.989585
Comtd1 /// A430057M04Rik	1	0.737217	0.685048	0.70278		0.740495	0.756066	0.800955	0.898837
Copb1	1	0.586175	1.00156	1.06956		0.817272	0.858975	0.860561	0.860332
Cox4i1	1	0.745112	0.850202	0.680576		0.679167	0.583066	0.819509	0.785337
Crls1	1	0.676149	0.859565	1.20549		0.892346	0.792719	1.01803	1.00855
Csad	1	1.19951	1.24862	0.905236		1.06415	1.05646	1.01372	1.11435
Csnk2a1	1	0.652193	0.950648	1.17997		0.984556	0.995854	1.04934	0.957659
Cst3	1	0.86746	1.12834	0.681964		1.04409	0.795733	0.993367	0.825788
Ctnnbip1 /// OTTMUSG00000010271	1	0.629961	1.24598	0.852436		0.744875	0.827884	0.907927	0.975933
Cuedc1	1	0.704254	1.30371	0.879909		0.908875	0.861051	1.21051	0.750491
Cugbp1	1	0.893333	0.907683	1.16211		0.893207	0.95792	0.957023	0.95645
Cyp4f15	1	0.884873	0.712176	1.01532		0.808198	0.815412	0.889069	0.875905
Cyth1	1	0.677373	1.18093	1.16141		0.898559	0.850827	0.998942	1.0145
D130007C19Rik	1	1.07623	0.538015	1.04733		0.775308	1.18371	0.893155	1.0237
D15Ertd621e	1	0.655952	0.833545	1.20153		0.973248	1.01966	1.06417	0.948888
D15Wsu169e	1	0.729934	1.09476	0.902315		0.745407	0.739586	0.94941	0.823928
D19Wsu162e	1	0.698357	1.03792	1.04131		0.795066	0.820706	0.966003	0.863455
D230025D16Rik	1	0.95413	0.805652	1.11242		0.899262	0.872551	0.901879	0.904753
Dapk1	1	0.772901	0.880932	1.23913		0.905937	0.917611	1.08566	0.916504
Dbpht2	1	0.774847	0.937978	1.22526		1.04798	0.880338	1.09209	0.976813
Dcun1d1	1	0.792519	0.832237	1.13736		0.93163	0.940667	0.934184	1.06824
Ddah1 /// LOC100216343	1	0.780249	0.837289	1.38689		0.838338	0.858776	0.993072	0.920618
Ddit3	1	0.735635	1.29661	1.13379		0.942925	0.895291	0.988139	1.0798
Ddx47 /// Apold1	1	0.439152	0.546709	0.614078		0.569667	0.632971	0.490371	0.877224
Derl2	1	0.481519	0.791087	1.02677		0.817237	0.918839	0.972653	0.807806
Dgke	1	0.771054	0.789824	1.04965		0.8153	0.801244	0.857672	0.896543
Dhx8	1	0.590399	0.823636	1.08281		0.755161	0.765633	1.00264	0.84432
Dhx9	1	0.721334	0.871035	1.09112		0.868366	0.864966	1.07077	1.01982
Dip2b	1	0.741409	0.880275	0.7423		0.80834	0.751121	0.996271	0.793712
Dnaja1	1	0.616357	0.89006	1.00543		0.815612	0.868034	0.952965	0.881122
Dnajb11	1	0.363001	0.767628	0.819592		0.784085	0.709985	0.914033	0.868313
Dock3	1	0.874787	0.821529	1.12779		0.861137	0.879276	1.01911	0.900673
Dpp10	1	0.731954	0.653445	0.996017		0.771944	0.749081	0.907875	0.824058
Dpp8	1	0.589341	0.822613	1.07931		0.931038	0.97143	1.04973	0.846255
Dpysl3	1	0.757686	0.843084	1.16082		0.932295	0.722143	0.868322	0.961522
Drp2	1	0.912472	0.866554	1.41742		0.983401	0.957502	1.21051	1.18761
Dusp1	1	1.74936	1.23068	1.09605		0.952606	1.19298	1.12078	0.885219
Dusp4	1	1.18266	1.58911	0.965578		1.07486	1.12542	1.16439	0.973184
Dync1h1	1	0.802904	0.944037	1.01816		0.844327	0.871807	1.08738	0.934304
Dync1li2	1	0.628329	0.927468	0.994957		0.870218	0.832059	0.93068	0.928842
Dynlt3 /// Xk	1	0.597613	0.853846	1.0934		0.884299	0.860818	0.949702	0.914753
E330009J07Rik	1	0.676782	0.789722	0.91079		0.773821	0.795294	0.862211	0.757464
Eed	1	0.663651	0.784251	1.05588		0.746115	1.07628	0.789369	0.902394
Eef1a1	1	0.903736	0.823142	1.01162		0.869487	0.885763	0.991922	0.869007
Eftud2	1	0.702083	0.837272	1.06545		0.731948	0.729717	0.963808	0.918379
EG668144	1	0.753193	0.870122	0.560799		0.723715	0.63247	0.707917	0.66976
EG668668 /// Rps4x	1	0.423627	1.05246	0.882835		0.725854	0.567121	0.956867	0.819256
Egr1	1	3.43661	4.52501	1.39826		1.11996	1.87925	2.26279	1.266
Eif2s1	1	0.652573	0.852745	1.08487		0.853096	0.929339	0.97257	0.781559
Eif3j	1	0.836655	1.12845	0.701876		0.943238	0.730696	0.921765	0.90646
Eif5b /// Rev1	1	0.641716	0.755566	1.11435		0.891963	0.968129	1.10234	0.899325
Elavl2	1	0.72494	0.667327	0.995069		0.803051	0.748115	0.836603	0.797132
ENSMUSG00000051554	1	0.773961	1.2546	1.19566		0.911455	0.810416	1.08768	1.09055
Epas1	1	0.705459	0.943357	0.794192		0.717412	0.701599	0.838746	0.712855
Epha5	1	0.754432	0.646777	1.05003		0.741609	0.581081	0.936422	0.728874
Epha6	1	0.962833	0.87997	1.32867		0.961859	0.863522	1.02552	1.07762
Erp44	1	0.632594	0.867186	1.18832		0.935777	0.948104	1.10975	0.954621
Errfi1	1	0.48661	0.777806	1.05202		0.806449	0.621759	1.24711	0.958747
Etf1	1	0.593973	0.834295	1.28205		0.808481	0.78704	1.01744	0.90285
Etfa	1	0.642162	1.12053	0.993605		0.922305	0.833738	1.09806	0.89568
Etv5	1	0.731153	0.855672	1.11437		0.846429	0.749782	0.991204	0.88418
Fahd2a	1	0.937285	1.27044	1.06557		1.21501	1.19684	1.07686	1.26753
Fam131b	1	0.594904	0.89374	0.6311		0.756265	0.691016	0.671802	0.925956
Fam179b	1	0.574981	0.666152	1.02795		0.657357	0.816247	0.875299	0.997204
Fam20a	1	0.877035	1.23422	1.32589		0.94096	0.890366	1.3174	0.835125
Fam49a	1	0.788705	0.760778	1.30717		0.791597	0.849389	1.03948	0.853036
Fam82a1 /// Cyp1b1 /// 4921513D11Rik	1	0.587393	0.64032	1.07637		0.786224	0.642307	0.73362	0.872221
Fam98b	1	0.807168	0.885159	0.43244		0.79772	0.845652	0.814215	0.801896
Fasn	1	0.817609	1.02146	0.929845		0.875608	0.95429	1.00584	0.872808
Fau	1	0.916214	0.893176	0.797435		0.991228	0.929481	1.05225	0.96293
Fbxo3	1	0.519802	0.829148	1.01387		0.779887	0.759096	0.993115	0.945085
Fgfr2	1	0.630044	1.3581	0.87608		0.742698	0.783453	0.937412	0.580143
Fmo5	1	1.02318	1.20838	0.750824		0.859523	0.97055	0.899338	0.956832
Fos	1	2.97287	2.14266	0.986639		0.890883	1.6952	1.51243	0.93475
Frap1	1	0.783546	0.880581	0.973668		0.836042	0.716116	0.940329	0.823607
Fstl1	1	0.744411	0.817178	1.28681		0.699096	0.786325	0.976442	0.90987
G6pdx /// G6pd2	1	0.569098	0.979951	1.0839		0.604736	0.729587	0.964409	0.786901
Gab2	1	0.928515	1.35015	0.899551		1.19729	1.06926	1.28794	0.989072
Gabbr1	1	0.959622	0.923336	1.18283		0.913802	0.940452	1.01149	1.00202
Galk2 /// 4930525F21Rik	1	0.42829	1.0388	1.32091		0.849916	1.56468	1.64729	1.31126
Gapdh /// ENSMUSG00000073737 /// OTTMUSG00000014946 /// 100039840 /// LOC100048329 /// 100039556 /// ENSMUSG00000072432 /// LOC100045908 /// LOC100044981 /// LOC100044454 /// 100041236 /// LOC100047352 /// OTTMUSG00000005300 /// 100040109 /// ENSMUSG00000070025 /// 100041204 /// LOC100039762 /// 100043724 /// ENSMUSG00000073212	1	0.962419	0.822581	0.945686		0.973408	0.986801	1.00475	0.969253
Gas5	1	0.497439	0.646441	0.994781		0.883302	0.806907	1.02721	0.825719
Gba	1	0.82803	1.15401	1.23355		1.04585	0.88207	1.08108	1.05135
Gdap1	1	0.932627	0.852352	1.16489		0.963194	0.9877	1.01684	0.995707
Gfm1	1	0.701226	0.83003	1.00613		0.866217	0.821592	0.859035	0.918995
Glg1	1	0.730912	0.839381	0.937858		0.847814	0.838095	1.02868	0.768155
Glra1	1	0.620391	0.451812	0.740179		0.775691	0.554073	0.892613	0.818756
Glra2	1	0.827463	0.627917	0.929165		0.808899	0.820261	1.01555	0.993797
Gmpr2	1	0.694641	0.753108	1.10535		0.824162	0.942162	0.889519	0.871981
Gprasp1 /// Armcx5	1	0.694772	0.871924	1.03368		0.937725	0.904432	1.08845	0.916666
Grit	1	0.936278	0.917247	1.28251		0.862491	0.988446	0.967982	0.975999
Gtf2i /// LOC100044121	1	0.718319	0.902768	0.93522		0.918334	0.944688	0.996634	0.815725
Gyg	1	0.665086	0.873223	0.786575		0.812018	0.732633	0.847895	0.833296
Hace1	1	0.683947	0.67249	1.08116		0.830849	0.774488	0.95965	0.895664
Haus1	1	0.526045	0.801029	0.707908		0.909566	0.807131	0.819911	0.823039
Hdac11	1	0.725067	0.928589	0.668266		0.822216	0.678763	0.98474	0.80483
Hdgf	1	0.90957	0.898205	1.07088		0.997297	0.991884	1.14008	0.883279
Hdhd2	1	0.689072	0.779398	1.01114		0.903003	0.822201	0.852267	0.936003
Hepacam	1	0.451588	1.21471	1.15464		0.937004	1.01592	1.17469	0.844404
Herc2	1	0.837262	0.844762	1.15178		0.90164	0.962703	1.06762	0.982648
Herpud1	1	0.556916	0.758617	0.994757		0.771351	0.673624	0.933127	0.730632
Hexa	1	0.73119	0.825831	0.966569		0.817886	0.762982	0.862902	0.843459
Hist1h3c /// Hist1h3d /// Hist1h3e /// Hist1h3b /// Hist1h3h /// Hist1h3f /// Hist1h3i	1	0.763701	1.10829	0.753874		0.814551	0.751693	0.881333	0.743482
Hist2h2aa2 /// Hist2h2aa1 /// Hist2h3c1	1	0.905601	1.08254	0.687634		0.917357	0.765053	0.89706	0.725851
Hist2h2aa2 /// Hist2h2aa1 /// Hist2h3c1	1	0.510802	0.863757	0.591907		0.955776	0.851406	0.823328	0.907732
Hist3h2bb /// Hist3h2ba	1	0.822869	1.06501	0.78289		0.865725	0.797123	0.901275	0.79618
Hnrnpc	1	0.633636	1.10305	1.03686		1.01975	1.03001	1.11146	0.8889
Hnrnpl	1	0.909382	0.989947	1.09248		0.988851	1.00178	0.967951	0.964577
Hprt1	1	0.932547	0.833517	1.12986		0.887622	0.950731	1.01848	0.980595
Hsph1	1	0.651565	0.89019	1.00667		0.92357	0.863939	0.961572	0.958949
Htr7	1	0.593814	0.560351	1.01157		0.714397	0.790182	0.949942	0.759416
Htra1	1	0.721098	1.24423	0.816342		0.884921	0.581162	0.903598	0.811074
Htt	1	0.914733	0.935674	1.23208		0.978537	0.922916	1.07205	1.00078
Hyi	1	0.86121	0.775039	0.551963		0.860078	0.826386	0.701553	0.812689
Ifngr2	1	0.738405	0.899583	1.11345		0.955646	0.927275	1.04427	1.02248
Inpp4b	1	0.75795	0.590084	1.41021		0.706435	0.60832	0.937325	0.708987
Inpp5a /// Nkx6-2	1	0.657149	0.988516	0.667601		0.766735	0.879776	0.687328	0.74031
Insig1	1	0.989668	1.18501	0.839951		0.967204	0.992893	0.802025	0.957486
Ints9	1	0.794387	0.769708	1.13631		0.799979	0.878967	0.958128	0.926072
Iqgap1	1	0.635858	0.847264	0.930833		0.830828	0.632767	0.88197	0.787576
Itpk1	1	0.674669	0.80873	0.77292		0.755499	0.642421	0.879067	0.739608
Itpr1 /// ENSMUSG00000072853	1	0.623285	0.781516	1.2799		0.802043	0.809216	1.09489	0.867898
Kcna4	1	0.829512	0.732346	1.58755		0.861653	0.926344	0.96735	0.90544
Kcnab1	1	0.655263	0.673851	1.32736		0.810458	0.692843	1.04283	0.988409
Kcnd2	1	0.766745	0.914353	1.25735		0.925327	0.93935	1.00297	0.998547
Kctd3	1	0.742084	0.767599	0.827387		0.791735	0.826476	0.835896	0.829499
Kctd6	1	0.804148	0.753078	0.476556		0.872104	0.740006	0.745629	0.691856
Kdm5b	1	0.875825	0.879613	1.24319		0.876336	0.970504	0.998998	0.992009
Kif1a	1	0.980822	0.942827	1.11212		0.960964	0.85599	1.02822	0.93686
Kif1c	1	0.717842	1.09385	0.663989		0.741952	0.71495	0.765698	0.756919
Kif3c /// 1110002L01Rik	1	0.821479	0.926105	1.13585		0.901853	0.918874	1.00014	0.900723
Kif5c	1	0.851861	0.776394	1.04828		0.887329	0.850282	0.975938	0.903751
Kifap3	1	0.806009	0.828695	1.16725		0.933287	0.97462	1.03403	1.01502
Klhl2	1	0.672018	0.908085	0.958287		0.773598	0.882742	1.00555	0.905676
Klhl24	1	0.595944	0.944989	1.00338		0.821394	0.829777	1.13187	0.815116
L3mbtl3	1	0.689038	0.669411	0.972166		0.743037	0.735724	0.889409	0.825671
Lancl2	1	0.68321	0.800899	1.19628		0.963154	0.878355	1.06507	0.999198
Laptm5	1	0.932173	1.38651	1.22495		0.972044	0.958111	1.20873	0.918554
Large	1	0.966731	0.796846	1.13519		0.831721	0.810899	1.03362	0.997841
Lass5	1	0.700956	0.710969	1.35868		0.903947	0.93048	1.04354	0.962603
Lbh	1	0.737098	1.08723	0.925944		0.888503	0.835098	0.865794	0.874548
Letmd1	1	0.839218	0.994213	1.31936		0.907329	0.829974	0.976712	0.937093
Lig4	1	0.798687	1.05192	1.24762		0.896401	0.778519	1.34851	1.13135
Llgl1	1	0.73788	0.90066	0.734944		0.842462	0.784972	0.857913	0.812787
LOC433762 /// Mela	1	0.513799	1.1624	1.67373		0.923025	1.06499	1.2541	1.07222
Lphn2 /// ENSMUSG00000053583	1	0.747465	0.620035	0.789301		0.734173	0.699695	0.805121	0.782414
Lphn3 /// A230055J12Rik	1	0.859549	0.727617	1.0778		0.897286	0.859952	0.977121	0.965156
Lrp11	1	1.12705	0.831567	1.20441		1.00426	0.966107	1.06668	1.03925
Lrrc3b	1	0.937909	0.749848	1.29404		0.864206	0.918961	1.00735	1.00393
Lrrc59	1	0.51898	0.776994	0.810125		0.648796	0.534272	0.836129	0.752931
Luzp2	1	0.689837	0.550446	0.765976		0.771002	0.656764	0.884285	0.751134
Lynx1	1	0.696072	0.875546	1.058		0.687478	0.734193	0.793388	0.89654
Mageh1	1	0.592642	0.668197	1.09879		0.758624	0.742755	1.0528	0.924079
Manea	1	0.788368	0.947976	1.29987		0.860133	0.89961	0.990516	0.942314
Map4k4	1	0.648102	1.09964	0.932494		0.782285	0.880181	0.917733	0.930576
Mapk4	1	0.755132	0.86556	1.09019		0.793566	0.832692	0.958979	0.929498
Megf10	1	0.733061	1.25844	0.83795		0.959308	0.930243	1.02356	0.883712
Mfn2	1	0.84577	0.874922	1.15197		0.975186	0.841733	0.941839	0.95665
Mfsd1	1	0.499426	0.793174	0.966697		0.811639	0.867239	0.933663	0.840574
Mfsd6	1	0.716693	0.801025	1.18476		0.805584	0.85444	0.886697	0.894548
Mgst1	1	0.605317	0.800968	0.925172		0.777498	0.759004	0.843479	0.896108
Mlc1	1	0.73348	1.14826	0.816439		0.921297	0.867731	1.02656	0.797855
Morf4l1 /// EG225228	1	0.780057	0.794381	0.954239		0.767424	0.854236	1.00565	0.910813
Mpdz	1	0.933377	1.11825	1.21285		0.957532	1.03835	1.08731	0.964278
Mrps34	1	0.915287	1.04487	0.694366		1.00052	0.816005	0.910335	0.877565
Msi1	1	0.878086	1.17823	0.944096		0.959052	0.88764	0.987226	0.879402
Msl1 /// OTTMUSG00000006457	1	0.678927	0.982751	0.910394		0.814313	0.848343	0.925193	1.00258
Msto1 /// 5830417I10Rik	1	1.16018	0.945723	0.786105		0.953199	0.891636	0.889675	0.985824
Mtap1b	1	0.820156	0.928726	1.11382		0.944937	0.837241	0.986992	0.960881
Mtmr4	1	0.684839	1.02496	1.18495		0.858358	0.792654	1.047	0.925473
Mtmr6	1	0.726787	0.927468	1.01916		0.894071	0.833876	1.01437	0.892099
Myh10	1	0.831382	0.81811	0.992912		0.865793	0.88459	1.03593	0.867335
Myl6	1	0.750998	0.98952	0.897397		0.858486	0.86908	1.04373	0.928538
Myo1b	1	0.789357	0.928512	1.66619		1.05606	0.888944	1.16601	1.01552
Myo5a	1	0.868122	0.904646	1.20781		0.934128	0.917746	1.0577	0.94181
Myst2	1	0.621177	0.869224	1.05282		0.805857	0.752081	1.01908	0.74341
Myst4	1	0.629504	0.837708	1.10076		0.798526	0.752635	0.925526	0.88797
Nab2	1	0.743359	0.986311	1.03881		0.784245	0.944647	0.965398	0.82137
Napb	1	0.852659	0.706462	1.35027		0.779838	0.867545	1.04744	1.04567
Napepld	1	0.696809	0.651411	1.89041		0.944546	0.983936	1.05497	0.698968
Nars	1	0.658073	0.6905	1.01867		0.744535	0.896169	0.760134	0.715143
Nbr1	1	0.769889	0.854511	1.01993		0.82122	0.82464	0.945194	0.813295
Ncald	1	0.701762	0.623989	0.771191		0.572063	0.53659	0.67216	0.874736
Ncln	1	0.834061	0.813677	0.658974		0.912374	0.703818	0.932447	0.880977
Ncoa6	1	0.739116	1.02577	1.19984		0.886259	0.914749	1.02279	0.84986
Ncrna00086	1	0.679258	1.05517	0.844573		0.808104	0.804088	0.879116	0.908389
Ndrg2	1	0.728864	0.908379	0.826941		1.03352	0.950723	1.01926	0.953333
Ndufv3	1	0.796876	0.791388	0.598818		0.743008	0.844562	0.937501	0.864862
Necap1	1	0.797345	0.822965	1.07293		0.959874	0.968885	1.13458	1.05171
Nek7	1	0.748193	1.25941	1.10781		0.896701	0.807019	1.1037	0.806034
Nell2	1	0.919668	0.879015	1.47644		0.921418	0.986935	1.18366	1.06264
Net1	1	0.583965	0.963847	1.41885		0.796179	0.85808	1.2039	0.861756
Nfia	1	0.625839	0.861516	0.858022		0.724773	0.663118	0.902728	0.717742
Ngly1 /// Nckap1	1	0.949147	0.852754	1.1552		0.948122	0.90495	0.997716	1.01214
Nif3l1 /// Ppil3	1	0.694412	0.901936	1.12276		0.864575	0.825793	1.07106	1.06865
Nmnat2	1	0.863551	0.790335	1.12472		0.850333	0.906565	1.00931	0.896261
Nmt2	1	0.719049	0.918037	1.16981		0.837887	0.79451	0.964861	0.830933
Nptn	1	0.839257	0.881742	1.30819		0.955332	0.975215	1.06235	1.08654
Npy1r	1	1.17521	0.710422	1.44662		1.02152	0.991804	0.987444	1.09279
Nr2f2	1	0.790878	0.47736	0.956576		0.696945	0.785667	0.908614	0.797667
Nr4a1	1	2.55493	2.36782	1.12702		0.933655	1.66438	1.58528	0.890759
Nrcam	1	0.796896	0.794266	0.999981		0.876279	0.785081	0.965604	0.879326
Nsun2	1	0.732076	0.852723	1.14682		0.821831	0.880461	1.03029	0.878081
Nt5dc3	1	1.0759	0.821154	1.52517		0.976753	0.843434	0.998251	1.02242
Ntng1	1	0.851324	0.814737	3.72833		0.904237	0.849891	1.65853	1.14827
Odz1	1	0.953586	1.08642	1.50113		1.01589	1.00572	1.14496	0.940224
Odz2	1	0.812666	0.582381	0.743476		0.80246	0.62976	0.891854	0.768962
Ogt	1	0.936239	0.886167	1.31542		0.959975	0.98772	1.07584	0.997067
Olfm3	1	1.0214	0.685015	1.25112		1.04254	0.866021	1.04775	0.974742
Olig1	1	0.866683	1.11296	0.752457		0.906457	0.783209	0.862532	0.868592
Orai2	1	0.884938	0.769412	1.10423		1.13428	1.01159	1.09287	1.05092
Otub1	1	0.817782	0.874543	0.716632		0.807348	0.782258	0.837466	0.88206
Padi2	1	0.833463	0.821832	0.400107		0.739395	0.596048	0.678925	0.334323
Papolg	1	0.547519	0.719234	1.21616		0.816021	0.874308	0.8148	0.875954
Paqr3	1	0.835548	0.92874	1.32008		0.909013	0.936343	1.06725	1.01401
Paqr9	1	0.953984	0.789255	1.22906		0.972065	0.998384	1.06099	1.09415
Parva	1	0.793525	0.701023	0.841935		0.815329	0.748437	0.801504	0.839075
Pcdh10	1	0.94764	0.833383	1.20732		0.961975	0.906715	0.980177	0.959864
Pcdh15	1	0.529473	0.609634	0.98333		0.628817	0.690189	0.846998	0.818315
Pcna	1	0.646105	0.879273	0.898073		0.762906	0.802217	0.860498	0.778842
Pdgfra	1	0.707979	0.876681	0.921525		0.860622	0.833398	0.859422	0.887081
Pdpn	1	0.599644	0.832895	0.72854		1.02965	1.00658	0.94904	0.810857
Pdzd11 /// Kif4	1	0.911778	0.988048	1.29241		0.971401	0.943767	1.00609	0.887473
Peli2	1	0.746038	1.02229	0.634613		0.781391	0.801164	0.776519	0.825099
Per1	1	1.25588	1.68575	1.17601		0.8301	1.05199	1.15066	0.966527
Pes1 /// 4930556J24Rik	1	0.598732	0.897098	0.773463		0.894542	0.703469	0.880613	0.91031
Pex14	1	0.921674	1.06833	0.761975		1.08335	0.899715	0.992515	0.898398
Pex5l	1	0.538642	0.818207	0.843733		0.783992	0.740417	0.795901	0.686387
Pfkp	1	0.669098	0.782846	0.945419		0.818294	0.76696	0.855881	0.849504
Pik3c3	1	0.405212	0.713164	1.11408		0.646882	0.7228	0.858343	0.749634
Pik3ca	1	0.609484	0.981877	1.00253		0.811778	0.751515	0.964779	0.742453
Pip4k2a	1	0.745574	0.951538	0.516502		0.882706	0.813058	0.765097	0.798851
Pip4k2b	1	0.720321	0.962898	0.788951		0.831327	0.833694	0.823551	0.92703
Pkmyt1 /// Paqr4	1	0.680863	0.822108	0.743218		0.792743	0.696054	0.741601	0.751725
Pla2g7	1	0.731282	0.490057	0.796133		0.725546	0.719047	0.788825	0.750018
Plcb1	1	0.66043	0.76785	0.97091		0.74926	0.720111	0.983167	0.694349
Plcb4	1	0.83241	0.681338	1.58483		0.864657	0.827521	1.00103	0.861288
Plekhm3	1	0.659415	0.824937	0.995795		0.92541	0.801794	0.831326	0.889882
Plekho1	1	0.613295	0.879114	1.09324		0.858934	0.782041	1.06161	1.02661
Plod1	1	0.669455	1.10101	0.74413		0.776112	0.75005	0.722119	0.64171
Plxdc1	1	0.775467	0.560674	0.788268		0.65954	0.540854	0.690686	0.693011
Ppa2	1	0.629945	0.589609	1.16483		0.963966	0.871765	1.14837	0.984954
Ppm1d	1	0.849514	0.913794	0.66387		0.934018	0.860586	0.862254	0.97845
Ppm1e	1	0.925207	0.837416	1.58477		0.936304	0.930406	1.01942	1.05085
Ppp1r15b	1	0.777961	0.975058	0.948354		0.88097	0.883166	0.929119	0.969997
Ppp2r5d	1	0.817493	0.921085	1.17129		0.814177	0.79227	0.922546	0.795751
Ppp2r5e	1	0.856561	0.799046	1.03835		0.938092	0.926076	1.06691	0.993901
Ppp4r4	1	0.746923	0.863824	1.38514		0.86257	0.944184	1.18761	0.985319
Ppwd1	1	0.498138	0.598764	1.1917		0.690564	0.839179	0.848131	0.836646
Prkce	1	0.79601	0.729481	0.889015		0.694146	0.664443	0.99181	0.794325
Prpf3	1	0.7787	0.780701	1.04743		0.942348	0.763556	0.856408	0.881824
Psmb5	1	0.597819	0.955392	0.784088		0.754188	0.742981	0.838469	0.803211
Psmd8	1	0.670394	0.699312	1.08797		0.638914	0.7515	0.760882	0.731368
Psme3	1	0.815922	0.770296	1.03297		0.820831	0.835394	0.905143	0.862754
Ptges2	1	0.842052	0.931047	0.829448		0.932769	0.83954	0.918894	0.941834
Ptprm	1	0.830417	0.746939	1.18136		0.818637	0.834116	1.10926	0.9475
Pum2	1	0.559762	0.813845	1.03716		0.778169	0.850552	1.04045	0.83687
Pvrl3	1	0.904039	0.991753	0.648706		1.01755	0.919243	0.833285	0.926501
Qrich1	1	0.741213	0.92389	1.20223		0.986396	0.906672	1.09646	1.08707
R3hdm1	1	0.788003	0.872279	1.18938		0.869426	0.89943	0.87964	0.903908
Rab3ip	1	0.605632	0.936255	0.883038		0.756192	0.784423	0.844432	1.02983
Rab6b	1	0.983316	0.796524	1.18439		0.882152	0.861485	0.964898	1.01927
Rai1	1	0.766078	0.826661	0.662855		0.87932	1.01129	0.953324	1.064
Ranbp10	1	0.981683	1.01248	1.26697		1.02286	1.0752	0.985138	1.06022
Rap1gds1	1	0.822607	0.773161	1.1475		0.803387	0.824258	0.85643	0.876029
Rasgrp1	1	1.14339	1.81952	3.01518		1.32855	1.3837	1.49709	1.19968
Rassf2	1	0.445572	0.92224	0.824898		0.724613	0.621504	0.803983	0.687807
Rccd1	1	0.735555	0.935901	0.706587		0.702898	0.66225	0.606558	0.729178
Reep3	1	0.837661	1.21126	0.874905		0.762063	0.91631	0.867283	0.819474
Reps2	1	0.863926	0.701894	1.41307		0.79142	0.81218	1.06561	0.962811
Ret	1	1.07367	1.35673	1.31067		1.10271	1.13702	1.19359	1.12194
Rgs4	1	0.74976	0.862886	2.23505		0.908156	1.03779	1.27895	0.999762
Rhot1	1	0.732847	0.861886	1.06389		0.779047	0.716741	0.919271	0.827679
Ric8	1	0.681061	0.934866	0.952713		0.897861	0.846343	0.821817	0.91368
Rims2	1	0.697133	0.681731	0.779084		0.71798	0.590614	0.778551	0.69182
Rnf114	1	0.840814	0.70292	0.875938		0.874345	0.751903	0.908411	0.964999
Rnf145	1	0.71498	1.10063	1.26788		0.848518	0.955677	1.15138	1.04832
Rnft1	1	1.04015	0.893787	1.3623		1.0678	1.03053	0.875011	0.946922
Robo1	1	0.785899	0.839564	1.34033		0.880724	0.750441	1.0855	1.00376
Robo2 /// 9330209N08Rik	1	0.781378	0.610389	1.33438		0.792931	0.813969	0.982731	0.888225
Rorb	1	0.942228	1.14817	0.942451		1.02449	1.02519	0.988994	0.843625
Rpia	1	0.8209	1.01931	0.763692		0.887681	1.04872	0.987954	0.844092
Rpl23	1	0.791432	0.995755	0.817006		0.854382	0.851649	0.929633	0.810676
Rpl29 /// 100041859	1	0.82145	0.733543	0.686154		1.00763	0.806158	0.961007	0.775094
Rpl34 /// ENSMUSG00000066116 /// ENSMUSG00000060730	1	0.75474	0.945078	0.933757		1.09407	1.0108	0.998098	0.965505
Rpl36a	1	0.752196	0.954803	0.990442		0.900696	0.809254	0.987826	0.913986
Rplp0	1	0.636667	0.615943	0.556576		0.774164	0.731842	0.960725	0.681081
Rps12	1	0.76038	0.940792	0.782918		0.868427	0.779582	0.96519	0.829625
Rps29	1	0.71082	0.842998	0.646804		0.74357	0.528084	1.04116	0.684058
Rps29	1	0.674956	1.06833	0.690544		0.88764	0.667529	1.00238	0.71251
Rps3a /// EG668144 /// ENSMUSG00000062611	1	0.644911	0.799888	0.49779		0.644184	0.591575	0.713815	0.559069
Rps7 /// 670565	1	0.517534	0.7606	0.867186		0.816473	0.815621	1.06215	0.832563
Rrad	1	1.3854	1.92655	1.13342		1.12735	1.23664	1.34028	1.27716
Rtn3	1	0.813386	0.728474	1.15758		0.791489	0.909484	1.01612	0.988317
Sdc4	1	0.942638	1.11869	0.806481		0.884962	0.864721	0.979956	0.806733
Sdhb	1	0.639174	0.863784	0.744354		0.735155	0.645588	0.913809	0.809403
Sdr39u1 /// 9130227C08Rik	1	0.977731	0.783274	1.01905		0.90405	0.849836	0.931751	0.878448
Seh1l	1	0.651256	0.668235	1.25645		0.694278	1.04556	0.841578	0.699514
Sema6b	1	1.01583	1.21078	0.911883		0.91837	0.95083	0.922833	0.93262
Sema6c	1	0.976126	0.996813	0.817458		0.932482	0.954481	0.897542	0.983132
Sema6d	1	0.912073	1.34464	1.18642		1.05965	1.13863	1.10676	0.960227
Senp2	1	0.59888	0.784325	1.32163		0.788957	0.898399	1.00247	0.858493
Senp5 /// Hmgb1	1	0.91051	0.82881	1.11058		0.918194	0.960447	0.979613	1.02292
Serpine2	1	0.667764	0.931434	1.36044		0.917643	1.088	1.23163	0.990339
Sez6	1	0.596698	0.782757	1.09828		0.851444	0.839961	1.02028	1.00089
Sfrs14 /// Armc6	1	0.777849	0.888449	1.0307		0.892332	0.879273	0.957263	0.911627
Sh3bp5	1	0.629222	0.770713	0.42187		0.712214	0.823124	0.696586	0.736094
Sh3kbp1 /// Map3k15	1	0.640301	0.68357	0.922581		0.793994	0.789191	0.941717	0.890381
Sik1	1	1.19183	1.57973	0.944964		1.00686	1.04819	1.1583	0.987796
Sim1	1	0.655523	0.365244	0.5732		0.644723	0.601019	0.663725	0.659922
Slc17a6	1	0.633077	0.759192	1.2404		0.905558	0.749404	1.03464	0.914578
Slc1a2	1	0.765515	0.799388	1.00678		0.805721	0.889077	0.941714	0.879673
Slc24a4	1	1.04936	0.64703	0.728779		0.91086	0.863077	0.909378	0.781095
Slc25a20	1	0.480247	0.885074	1.14846		0.746638	0.961023	0.968366	0.768157
Slc25a24	1	0.676698	0.888019	1.75703		0.96351	0.879873	1.183	0.973613
Slc37a3	1	0.583676	0.784104	0.674191		0.733942	0.73487	0.772664	0.710853
Slc46a1	1	0.83901	0.773252	1.01941		0.884203	0.812871	0.880017	0.864427
Slc4a10	1	0.940419	0.82396	1.31478		0.932654	0.936491	1.04455	0.995223
Slc7a11	1	0.592147	0.862925	0.848806		0.743152	0.732755	1.03864	0.759256
Slitrk3	1	0.799391	0.686702	1.20257		0.898424	0.756796	0.89976	0.905467
Slitrk6	1	0.874469	0.659545	2.65812		0.837671	0.984907	1.50256	1.0437
Smarca1	1	0.853587	0.877254	1.20825		0.936149	0.954622	1.1791	1.01052
Smchd1	1	0.500103	0.801951	1.30791		0.900255	0.958939	1.09152	0.981983
Smek1 /// D130020L05Rik	1	0.712304	0.923012	1.15667		0.871404	0.928206	1.11828	0.826573
Smox	1	0.753824	0.978521	0.730739		0.857407	0.906493	0.92737	0.990851
Smurf1	1	0.696216	0.79464	0.85477		0.818528	0.745369	0.931482	0.86972
Snx33	1	0.627416	1.09696	0.892363		0.815438	0.917638	0.801607	0.753529
Soat1	1	0.733416	1.0519	1.09458		0.862083	0.891572	0.962004	0.832094
Sobp	1	0.778921	1.01395	0.915796		0.9731	0.779938	0.963619	0.846628
Spag4 /// Aebp2	1	1.41943	0.958072	1.12544		1.02153	1.08202	0.995902	1.12236
Sparc	1	0.942095	1.17654	0.71958		1.01124	0.87201	0.863088	0.917266
Sparcl1 /// LOC100271704	1	0.842821	0.998908	0.90739		0.975293	0.891747	1.01316	0.929875
Sphkap	1	0.78154	0.711098	1.19659		0.876661	0.760667	0.913861	0.918674
Spnb2	1	0.798489	0.890805	1.20499		0.932728	0.91565	1.02337	0.941162
Spock1	1	0.875607	0.937567	1.20462		0.925385	0.925931	1.10941	1.06373
Spock3	1	0.741413	0.829842	1.14659		0.962322	0.877299	1.02175	1.05518
Sptlc1	1	0.649322	0.897512	1.13812		0.87766	0.938784	1.01475	0.971907
Sqle /// E430025E21Rik	1	0.727722	0.898604	1.20201		0.782502	0.842099	0.92388	0.84178
Srxn1	1	0.730958	0.889439	1.23479		0.818012	0.805502	0.950128	1.06442
Ssh2	1	0.630286	0.951497	1.13068		0.848655	0.805821	0.960977	0.985698
St3gal4	1	0.689648	0.896869	0.862784		0.710879	0.82569	0.850143	0.821747
Stam2	1	0.674833	1.13273	0.912371		0.920137	0.845084	0.904659	0.817024
Stambp /// Dennd4c	1	0.788571	0.782452	0.711509		0.841309	1.06958	0.905048	0.973014
Stau2	1	0.745239	0.792038	0.975399		0.83551	0.826155	0.934734	0.871814
Stk35 /// 4932416H05Rik	1	0.927954	0.926868	0.506565		0.886809	0.904414	0.773211	0.781989
Stk40	1	1.00942	1.27615	1.01792		1.23716	1.14054	1.20481	1.1698
Stx1a	1	0.864371	0.792845	1.24287		0.992513	1.00457	1.13559	1.0592
Suds3	1	0.701807	0.964499	0.817834		0.843367	0.807457	0.983441	0.831159
Sugt1	1	0.437601	0.750055	1.39706		0.990387	0.858844	1.07762	0.926459
Sv2b	1	0.789526	0.556651	0.915722		0.77275	0.701262	0.849079	0.768981
Syp	1	1.00809	0.926911	1.13603		0.934771	0.938871	0.960413	0.98195
Syt17	1	0.881892	1.45442	1.30373		1.1527	1.10485	1.12425	1.06925
Syt4	1	0.852728	0.802002	1.06437		0.946677	0.889757	0.90621	1.0272
Tac1	1	0.48241	0.339062	0.590837		0.567342	0.505042	0.665962	0.641782
Taldo1	1	0.51718	1.0002	0.600801		0.565496	0.457461	0.856522	0.592461
Tbc1d22a	1	0.77763	1.08639	0.643017		1.01424	0.989825	0.897312	0.912976
Tceal3 /// Tceal5 /// Tceal6	1	0.959769	0.652112	1.33033		0.876597	1.09328	1.04115	1.18702
Tcf12	1	0.584729	1.07846	0.795991		0.743806	0.827232	0.941262	0.853555
Tef	1	0.659373	0.837196	0.987832		0.837424	0.665323	1.01691	0.852949
Thy1	1	0.831038	0.756958	1.13389		0.896855	0.76836	0.970416	1.02119
Timm13	1	0.766641	1.06207	0.785933		0.939095	0.727478	0.97463	0.882058
Tjp2	1	0.710797	1.08743	0.840595		0.852429	0.794689	0.854625	0.781152
Tle1 /// Tle4	1	0.90317	1.18244	0.964507		0.935597	0.771287	0.993718	1.0071
Tmbim1	1	0.685516	1.25802	0.789172		0.853224	0.982275	0.77389	0.823747
Tmeff2	1	0.842188	0.977854	0.978898		0.940322	1.04621	1.04108	0.944062
Tmem147	1	0.684673	1.01776	0.924396		0.876032	0.717821	0.981919	0.828599
Tmem160	1	0.553546	0.783589	0.859756		0.639807	0.627389	0.737771	0.653609
Tmem25	1	1.12999	0.765049	0.930092		0.940726	0.968984	0.867938	1.01741
Tmem41a	1	0.926036	0.897992	1.35328		0.949633	0.952765	0.97096	0.970982
Tmem62	1	0.580009	0.738721	1.38607		0.841794	0.953715	1.00599	0.855478
Tmem65	1	0.816423	1.25111	1.2133		0.986165	1.02883	1.17813	0.975326
Tmem68 /// Lyn	1	0.870799	0.813254	1.44955		0.870836	0.966913	0.985751	0.925158
Tnfrsf11b	1	1.086	0.993524	0.808442		1.03407	0.963803	0.984119	1.00004
Tpcn1	1	0.671884	0.892736	0.852823		0.723825	0.714851	0.806426	0.723863
Trak2	1	0.600757	1.20631	0.991534		0.75815	0.798216	1.03115	0.765937
Trip12	1	0.66617	0.850131	1.12955		0.905517	0.945303	1.08401	0.934503
Trpc3	1	0.888988	1.13544	2.39928		1.01359	1.04495	1.1071	1.16865
Tspan5	1	0.875117	0.943284	1.20765		0.852903	0.956093	0.916652	0.946051
Tspyl4	1	0.829292	0.864462	1.24969		0.974855	0.929722	1.05099	1.0651
Tsr1 /// LOC639384 /// Srr	1	1.07239	0.81258	1.1611		0.887478	0.954136	1.03735	1.03257
Ttc1	1	0.57089	0.869088	1.15566		0.928345	0.937181	1.04291	0.951413
Ttrap	1	0.759549	1.02349	1.37701		0.903961	1.03653	1.07588	0.981676
Tuba4a /// Stk16	1	0.648115	0.935217	1.15831		0.929805	0.738459	1.06133	1.07348
Tut1 /// Eef1g	1	0.665912	1.25907	0.576323		0.910209	0.836832	0.769727	0.867663
Twf2	1	0.689902	0.802103	0.880857		0.866697	0.743142	0.874512	0.878951
Tyro3 /// LOC100048488	1	0.629872	1.1128	0.853258		0.780115	0.893127	0.762587	0.848285
U2af1 /// Rps2	1	0.702289	0.933156	0.821323		1.07925	1.06485	1.50966	1.29293
Uba1	1	0.803094	0.850123	1.00674		0.869815	0.812957	0.998286	0.981308
Uba2	1	0.74606	1.15053	0.856506		0.866068	0.806788	0.97724	0.889919
Ube2g2 /// Sumo3	1	0.707413	0.728759	0.980563		0.83182	0.733321	0.999189	0.915046
Ube2q2	1	0.595724	0.685242	1.04807		0.855244	0.810596	1.00457	0.822284
Ube2r2	1	0.645896	0.882296	1.34934		0.81518	1.20448	1.23887	0.922497
Ube3c	1	0.854193	0.841004	1.14286		0.937069	0.909897	0.958361	0.962077
Ubr5	1	0.918599	0.899803	1.22298		0.929884	0.987029	1.03278	1.04137
Ubxn2b	1	0.642599	0.706048	1.17651		0.771255	0.720355	0.913569	0.853887
Ugp2	1	0.519157	1.03927	1.12638		0.913654	0.67797	1.07424	0.625871
Ulk2	1	0.720003	0.824957	1.30665		0.884026	0.892548	0.920975	0.980637
Unc13c	1	0.65836	0.536657	0.834524		0.630746	0.633132	0.783119	0.759911
Uqcc	1	0.538682	0.829309	0.965675		0.725127	0.613831	0.880797	0.75
Usp12	1	0.624896	0.834625	1.2262		0.922859	0.950434	1.254	0.9947
Ust	1	0.764335	0.59577	0.694622		0.750956	0.683883	0.818541	0.713626
Uvrag	1	0.684288	0.828147	1.11999		0.824795	0.894146	0.802068	1.02181
Vps13a	1	0.740732	0.932942	1.46947		0.875919	0.963799	1.17553	0.960163
Vps41	1	0.77421	0.872717	1.08412		0.924188	0.904227	0.970763	0.965582
Wdr3 /// Spag17	1	0.596231	0.731361	1.11731		0.893073	1.02667	0.983683	1.00398
Wdr45	1	0.627146	0.602041	1.14656		0.722771	0.62603	0.921286	0.700383
Wdr47	1	0.731172	0.831725	1.25514		0.805573	0.867743	1.08085	0.903965
Wdr91	1	0.74516	1.09629	0.952117		0.810775	0.816668	0.880382	0.804203
Whsc1l1	1	0.873356	0.915981	1.17469		0.889689	0.909976	1.05498	1.1073
Whsc2	1	0.545808	0.706167	0.728801		0.693706	0.796489	0.75846	0.708351
Wscd1	1	0.560167	0.948915	0.778251		0.823494	0.739688	0.801974	0.691443
Yars	1	0.791503	0.776081	0.970609		0.808722	0.832099	0.965189	0.953756
Yipf4	1	0.653034	0.877188	1.036		0.827181	0.83567	1.03152	0.856183
Ykt6	1	0.734406	0.84037	0.990587		0.781921	0.757847	0.979488	0.892068
Zdhhc14	1	0.942643	0.846117	1.11007		0.809601	0.874102	1.00953	0.952908
Zfand6	1	0.903968	1.03194	0.766703		1.00041	0.899705	0.905782	0.899213
Zfp365	1	0.792308	1.03883	1.34701		0.8692	1.11912	1.15168	1.00345
Zfp46	1	0.701878	0.940756	1.11104		0.787804	0.78018	0.909173	0.840225
Zfp592	1	0.861426	0.968299	1.18944		0.945826	0.874629	0.881915	1.00389
Zfpm1 /// Gm22	1	0.764096	0.882645	0.545097		0.879242	0.894815	0.833542	0.606567
Zmat3	1	0.925048	0.837813	0.843878		0.864504	0.841498	0.843544	0.942998
Zmat4	1	0.94521	0.608442	1.15823		0.717926	0.753185	0.865536	0.891514
Zmiz2	1	0.753411	0.811036	1.08198		0.834157	0.7353	0.998648	0.929304
Zw10	1	0.6509	0.84903	1.03536		0.802788	0.879807	0.943007	0.927927
Zxdc	1	0.906552	0.740418	0.990977		0.759028	0.854395	0.980776	1.01298
