# Supplementary material for: The CRTC1-SIK1 Pathway Regulates Entrainment of the Circadian Clock
Source: Cell. 2013 Aug 29;154(5):1100–11. doi: 10.1016/j.cell.2013.08.004 (PMC3898689; doi:10.1016/j.cell.2013.08.004)
Supplement: Table S2. Promoter Analysis to Identify Abundance of CRE for the Light-Responsive Transcripts as Identified in Table S1, Related to Figure 1 — Transcripts listed in Table S1 were overlaid with data from Zhang et al., 2005 in order to identify CRE sites in the promoters of the genes. Gene symbol, fold change, direction of fold change, and presence of CRE sites (CRE) are indicated. (nd - no data, others - CRE absent, CRE_NoTATA - CRE more than 300bp upstream of TATA box, CRE_TATA-CRE less than/at 300 bp upstream of TATA box). [file mmc2.xlsx]

## Sheet: Supplementary Table 2
Table S2: Promoter analysis to identify abundance of CRE for the light-responsive transcripts as identified in Supplementary Table 1
Gene Symbol	Fold Change	Direction of Fold Change	CRE	Notation used for CRE
1700023B02Rik /// Sp9	0.790494	down	nd
1810020G14Rik /// 100042148 /// EG214321 /// Adam4 /// Synj2bp	0.595527	down	nd	nd - no data
2610001J05Rik	0.772088	down	others	others - CRE absent
2810022L02Rik	0.727896	down	others	CRE_NoTATA - CRE more than 300bp upstream of TATA box
3300001P08Rik	0.822834	down	others	CRE_TATA - CRE less than / at 300 bp upstream of TATA box
4930465K10Rik	0.650684	down	others
4932438A13Rik	1.51693	up	CRE_NoTATA
9330182L06Rik	1.34688	up	CRE_NoTATA
9530091C08Rik	1.40477	up	CRE_TATA
A230083H22Rik /// Prune2	0.773093	down	others
A2bp1	0.715476	down	others
A930001N09Rik	0.666372	down	CRE_TATA
Abcf2	0.714218	down	CRE_NoTATA
Abhd4	0.644324	down	others
Abhd5	0.795087	down	others
Acaca	0.790327	down	nd
Acsl3 /// Utp14b	1.3828	up	nd
Actn4	0.689995	down	others
Actr3b	1.55386	up	nd
Acvr1	1.25069	up	others
Adam23	0.69016	down	nd
Adap1	0.563921	down	others
Adcy5	0.819423	down	nd
Adhfe1	0.624365	down	others
Adipor2	0.669292	down	others
Agfg1	1.33476	up	others
Agtpbp1	1.37691	up	others
Akap1	0.732196	down	others
Akap6	0.77926	down	others
Akr1e1	0.78332	down	others
Alad	0.6993	down	others
Aldoc	0.654045	down	nd
Ank	0.683463	down	others
Ankrd27	1.32391	up	nd
Ankrd40	0.755872	down	nd
Anp32a /// Anp32-ps	0.801446	down	others
Anxa7	0.698158	down	CRE_NoTATA
Ap2b1 /// Fech	0.762784	down	CRE_NoTATA
Ap3s1	1.35299	up	CRE_TATA
App	0.850962	down	others
Arhgef12	0.764979	down	nd
Arid5b	1.44315	up	nd
Arih2 /// Rab31	0.534446	down	others
Arpc3	0.612616	down	CRE_NoTATA
Arpc5l	0.64434	down	CRE_NoTATA
Ascc3	0.664559	down	nd
Asns	0.769859	down	others
Atg2b	0.720651	down	others
Atg4b	0.705745	down	others
Atl1	0.710751	down	nd
Atp10a	1.32928	up	others
Atp11a	0.531965	down	CRE_NoTATA
Atp11b	1.30843	up	others
Atp13a4	0.647449	down	others
Atp1a2	0.708341	down	others
Atp2a2	0.803077	down	CRE_NoTATA
Atp2c1	0.763224	down	CRE_NoTATA
Atp5l /// Atp5l2 /// EG432491 /// EG627998	0.461991	down	nd
Atp6v0a1	1.16972	up	others
Atp7a /// ENSMUSG00000079474	0.714514	down	others
Atp9a /// ENSMUSG00000074574	0.684166	down	CRE_NoTATA
Atrnl1	0.694183	down	others
AU040829	0.735549	down	others
AU042671	1.20565	up	nd
Azin1	0.665277	down	CRE_TATA
B230312A22Rik	0.557217	down	others
B230325K18Rik	1.63915	up	others
B3galnt2 /// Tbce	0.639509	down	others
Bace1	0.733332	down	others
Bbs5	0.694109	down	others
BC005537	0.738694	down	CRE_TATA
BC018507	0.809027	down	nd
BC052040	0.60905	down	nd
Bckdhb	0.659843	down	nd
Bhlhb9 /// Gprasp2 /// Gprasp1	0.644675	down	others
Birc6	1.27975	up	CRE_NoTATA
Brcc3 /// Zscan12	0.744378	down	others
Btbd3 /// LOC72520	2.32864	up	others
Btg2	1.8476	up	CRE_TATA
C430004E15Rik	0.504907	down	others
Calb1	0.613925	down	others
Calm2	0.715191	down	CRE_TATA
Calr	0.876716	down	CRE_TATA
Camk1d	0.65054	down	others
Camk1d	0.606414	down	others
Camk2a	1.24463	up	CRE_NoTATA
Capn2	0.676362	down	others
Caprin1	0.766049	down	others
Car8	0.714132	down	others
Cbln1	0.417268	down	others
Cbln4	0.763575	down	CRE_TATA
Ccdc124	0.615878	down	nd
Ccdc47 /// Strada	0.759089	down	others
Ccndbp1	0.736034	down	others
Ccne1	1.19914	up	others
Ccng1	0.589967	down	others
Cdc2l6	0.606394	down	others
Cdc40	0.440371	down	nd
Cdh12	1.59821	up	nd
Cdk7	0.745404	down	others
Cflar	1.31048	up	others
Chd9 /// LOC433762	0.419954	down	nd
Chga	0.823303	down	others
Chl1	0.682613	down	others
Chn1	0.811035	down	others
Chordc1	0.635287	down	CRE_TATA
Clcn3	0.735904	down	CRE_NoTATA
Clic4	0.587569	down	CRE_NoTATA
Clptm1	0.816955	down	others
Cntn4	0.697674	down	others
Cobra1	0.769975	down	others
Cog3 /// ENSMUSG00000053632	0.602798	down	others
Comtd1 /// A430057M04Rik	0.685048	down	others
Copb1	0.586175	down	CRE_NoTATA
Cox4i1	0.680576	down	CRE_TATA
Crls1	0.676149	down	others
Csad	1.24862	up	others
Csnk2a1	0.652193	down	nd
Cst3	0.681964	down	others
Ctnnbip1 /// OTTMUSG00000010271	0.629961	down	others
Cuedc1	0.704254	down	others
Cugbp1	1.16211	up	others
Cyp4f15	0.712176	down	CRE_NoTATA
Cyth1	0.677373	down	others
D130007C19Rik	0.538015	down	nd
D15Ertd621e	0.655952	down	others
D15Wsu169e	0.729934	down	others
D19Wsu162e	0.698357	down	others
D230025D16Rik	0.805652	down	CRE_TATA
Dapk1	0.772901	down	others
Dbpht2	0.774847	down	others
Dcun1d1	0.792519	down	nd
Ddah1 /// LOC100216343	1.38689	up	others
Ddit3	0.735635	down	others
Ddx47 /// Apold1	0.439152	down	nd
Derl2	0.481519	down	others
Dgke	0.771054	down	others
Dhx8	0.590399	down	others
Dhx9	0.721334	down	others
Dip2b	0.741409	down	others
Dnaja1	0.616357	down	CRE_TATA
Dnajb11	0.363001	down	CRE_TATA
Dock3	0.821529	down	others
Dpp10	0.653445	down	nd
Dpp8	0.589341	down	CRE_TATA
Dpysl3	0.757686	down	others
Drp2	1.41742	up	nd
Dusp1	1.74936	up	CRE_TATA
Dusp4	1.58911	up	CRE_TATA
Dync1h1	0.802904	down	others
Dync1li2	0.628329	down	nd
Dynlt3 /// Xk	0.597613	down	CRE_NoTATA
E330009J07Rik	0.676782	down	others
Eed	0.663651	down	others
Eef1a1	0.823142	down	nd
Eftud2	0.702083	down	others
EG668144	0.560799	down	nd
EG668668 /// Rps4x	0.423627	down	nd
Egr1	4.52501	up	CRE_TATA
Eif2s1	0.652573	down	CRE_NoTATA
Eif3j	0.701876	down	nd
Eif5b /// Rev1	0.641716	down	others
Elavl2	0.667327	down	CRE_TATA
ENSMUSG00000051554	0.773961	down	nd
Epas1	0.705459	down	others
Epha5	0.646777	down	others
Epha6	1.32867	up	others
Erp44	0.632594	down	others
Errfi1	0.48661	down	others
Etf1	0.593973	down	CRE_TATA
Etfa	0.642162	down	others
Etv5	0.731153	down	CRE_TATA
Fahd2a	1.27044	up	CRE_NoTATA
Fam131b	0.594904	down	others
Fam179b	0.574981	down	nd
Fam20a	1.32589	up	others
Fam49a	0.760778	down	others
Fam82a1 /// Cyp1b1 /// 4921513D11Rik	0.587393	down	nd
Fam98b	0.43244	down	CRE_TATA
Fasn	0.817609	down	others
Fau	0.797435	down	CRE_NoTATA
Fbxo3	0.519802	down	nd
Fgfr2	0.630044	down	others
Fmo5	0.750824	down	others
Fos	2.97287	up	CRE_TATA
Frap1	0.783546	down	others
Fstl1	0.744411	down	others
G6pdx /// G6pd2	0.569098	down	CRE_TATA
Gab2	1.35015	up	others
Gabbr1	1.18283	up	nd
Galk2 /// 4930525F21Rik	0.42829	down	CRE_NoTATA
Gapdh /// ENSMUSG00000073737 /// OTTMUSG00000014946 /// 100039840 /// LOC100048329 /// 100039556 /// ENSMUSG00000072432 /// LOC100045908 /// LOC100044981 /// LOC100044454 /// 100041236 /// LOC100047352 /// OTTMUSG00000005300 /// 100040109 /// ENSMUSG00000070025 /// 100041204 /// LOC100039762 /// 100043724 /// ENSMUSG00000073212	0.822581	down	others
Gas5	0.497439	down	CRE_NoTATA
Gba	1.23355	up	CRE_TATA
Gdap1	0.852352	down	others
Gfm1	0.701226	down	others
Glg1	0.730912	down	others
Glra1	0.451812	down	CRE_TATA
Glra2	0.627917	down	others
Gmpr2	0.694641	down	others
Gprasp1 /// Armcx5	0.694772	down	others
Grit	1.28251	up	others
Gtf2i /// LOC100044121	0.718319	down	nd
Gyg	0.665086	down	CRE_TATA
Hace1	0.67249	down	CRE_NoTATA
Haus1	0.526045	down	others
Hdac11	0.668266	down	others
Hdgf	0.898205	down	others
Hdhd2	0.689072	down	nd
Hepacam	0.451588	down	others
Herc2	0.837262	down	others
Herpud1	0.556916	down	CRE_TATA
Hexa	0.73119	down	others
Hist1h3c /// Hist1h3d /// Hist1h3e /// Hist1h3b /// Hist1h3h /// Hist1h3f /// Hist1h3i	0.753874	down	others
Hist2h2aa2 /// Hist2h2aa1 /// Hist2h3c1	0.687634	down	others
Hist2h2aa2 /// Hist2h2aa1 /// Hist2h3c1	0.510802	down	others
Hist3h2bb /// Hist3h2ba	0.78289	down	nd
Hnrnpc	0.633636	down	others
Hnrnpl	0.909382	down	CRE_TATA
Hprt1	0.833517	down	others
Hsph1	0.651565	down	others
Htr7	0.560351	down	others
Htra1	0.721098	down	CRE_NoTATA
Htt	1.23208	up	nd
Hyi	0.551963	down	nd
Ifngr2	0.738405	down	others
Inpp4b	0.590084	down	nd
Inpp5a /// Nkx6-2	0.657149	down	others
Insig1	0.839951	down	CRE_TATA
Ints9	0.769708	down	others
Iqgap1	0.635858	down	others
Itpk1	0.674669	down	others
Itpr1 /// ENSMUSG00000072853	0.623285	down	others
Kcna4	1.58755	up	others
Kcnab1	0.655263	down	others
Kcnd2	0.766745	down	others
Kctd3	0.742084	down	others
Kctd6	0.476556	down	others
Kdm5b	1.24319	up	CRE_NoTATA
Kif1a	1.11212	up	CRE_NoTATA
Kif1c	0.663989	down	others
Kif3c /// 1110002L01Rik	0.821479	down	CRE_NoTATA
Kif5c	0.776394	down	CRE_NoTATA
Kifap3	0.806009	down	CRE_NoTATA
Klhl2	0.672018	down	CRE_TATA
Klhl24	0.595944	down	nd
L3mbtl3	0.669411	down	CRE_TATA
Lancl2	0.68321	down	others
Laptm5	1.38651	up	others
Large	0.796846	down	others
Lass5	0.700956	down	others
Lbh	0.737098	down	nd
Letmd1	1.31936	up	others
Lig4	0.798687	down	others
Llgl1	0.734944	down	others
LOC433762 /// Mela	0.513799	down	nd
Lphn2 /// ENSMUSG00000053583	0.620035	down	nd
Lphn3 /// A230055J12Rik	0.727617	down	nd
Lrp11	1.20441	up	others
Lrrc3b	0.749848	down	others
Lrrc59	0.51898	down	CRE_TATA
Luzp2	0.550446	down	others
Lynx1	0.696072	down	others
Mageh1	0.592642	down	others
Manea	1.29987	up	others
Map4k4	0.648102	down	others
Mapk4	0.755132	down	CRE_TATA
Megf10	0.733061	down	nd
Mfn2	0.84577	down	CRE_NoTATA
Mfsd1	0.499426	down	others
Mfsd6	0.716693	down	others
Mgst1	0.605317	down	others
Mlc1	0.73348	down	CRE_TATA
Morf4l1 /// EG225228	0.780057	down	nd
Mpdz	1.21285	up	CRE_NoTATA
Mrps34	0.694366	down	others
Msi1	1.17823	up	CRE_NoTATA
Msl1 /// OTTMUSG00000006457	0.678927	down	nd
Msto1 /// 5830417I10Rik	0.786105	down	others
Mtap1b	0.820156	down	others
Mtmr4	0.684839	down	others
Mtmr6	0.726787	down	CRE_NoTATA
Myh10	0.81811	down	CRE_NoTATA
Myl6	0.750998	down	nd
Myo1b	1.66619	up	others
Myo5a	1.20781	up	others
Myst2	0.621177	down	CRE_NoTATA
Myst4	0.629504	down	others
Nab2	0.743359	down	CRE_NoTATA
Napb	0.706462	down	others
Napepld	1.89041	up	nd
Nars	0.658073	down	others
Nbr1	0.769889	down	CRE_TATA
Ncald	0.623989	down	others
Ncln	0.658974	down	others
Ncoa6	0.739116	down	others
Ncrna00086	0.679258	down	nd
Ndrg2	0.728864	down	others
Ndufv3	0.598818	down	others
Necap1	0.797345	down	CRE_TATA
Nek7	0.748193	down	others
Nell2	1.47644	up	others
Net1	0.583965	down	CRE_NoTATA
Nfia	0.625839	down	others
Ngly1 /// Nckap1	0.852754	down	others
Nif3l1 /// Ppil3	0.694412	down	others
Nmnat2	0.790335	down	CRE_TATA
Nmt2	0.719049	down	others
Nptn	1.30819	up	others
Npy1r	1.44662	up	others
Nr2f2	0.47736	down	CRE_TATA
Nr4a1	2.55493	up	CRE_TATA
Nrcam	0.794266	down	others
Nsun2	0.732076	down	others
Nt5dc3	1.52517	up	others
Ntng1	3.72833	up	CRE_NoTATA
Odz1	1.50113	up	others
Odz2	0.582381	down	others
Ogt	1.31542	up	others
Olfm3	0.685015	down	CRE_TATA
Olig1	0.752457	down	others
Orai2	0.769412	down	nd
Otub1	0.716632	down	others
Padi2	0.400107	down	others
Papolg	0.547519	down	others
Paqr3	1.32008	up	CRE_NoTATA
Paqr9	0.789255	down	CRE_NoTATA
Parva	0.701023	down	others
Pcdh10	1.20732	up	CRE_TATA
Pcdh15	0.529473	down	others
Pcna	0.646105	down	CRE_NoTATA
Pdgfra	0.707979	down	others
Pdpn	0.599644	down	others
Pdzd11 /// Kif4	1.29241	up	others
Peli2	0.634613	down	others
Per1	1.68575	up	CRE_TATA
Pes1 /// 4930556J24Rik	0.598732	down	nd
Pex14	0.761975	down	others
Pex5l	0.538642	down	others
Pfkp	0.669098	down	others
Pik3c3	0.405212	down	others
Pik3ca	0.609484	down	others
Pip4k2a	0.516502	down	CRE_NoTATA
Pip4k2b	0.720321	down	others
Pkmyt1 /// Paqr4	0.680863	down	CRE_NoTATA
Pla2g7	0.490057	down	others
Plcb1	0.66043	down	CRE_NoTATA
Plcb4	1.58483	up	others
Plekhm3	0.659415	down	nd
Plekho1	0.613295	down	others
Plod1	0.669455	down	others
Plxdc1	0.560674	down	others
Ppa2	0.589609	down	others
Ppm1d	0.66387	down	CRE_NoTATA
Ppm1e	1.58477	up	others
Ppp1r15b	0.777961	down	CRE_NoTATA
Ppp2r5d	0.817493	down	others
Ppp2r5e	0.799046	down	others
Ppp4r4	1.38514	up	others
Ppwd1	0.498138	down	others
Prkce	0.729481	down	CRE_TATA
Prpf3	0.7787	down	others
Psmb5	0.597819	down	CRE_NoTATA
Psmd8	0.670394	down	others
Psme3	0.770296	down	CRE_NoTATA
Ptges2	0.829448	down	others
Ptprm	0.746939	down	CRE_NoTATA
Pum2	0.559762	down	others
Pvrl3	0.648706	down	others
Qrich1	0.741213	down	CRE_NoTATA
R3hdm1	0.788003	down	CRE_TATA
Rab3ip	0.605632	down	nd
Rab6b	0.796524	down	others
Rai1	0.662855	down	others
Ranbp10	1.26697	up	others
Rap1gds1	0.773161	down	nd
Rasgrp1	3.01518	up	others
Rassf2	0.445572	down	others
Rccd1	0.706587	down	CRE_TATA
Reep3	1.21126	up	others
Reps2	0.701894	down	others
Ret	1.35673	up	others
Rgs4	2.23505	up	CRE_TATA
Rhot1	0.732847	down	others
Ric8	0.681061	down	others
Rims2	0.681731	down	CRE_TATA
Rnf114	0.70292	down	others
Rnf145	0.71498	down	nd
Rnft1	1.3623	up	others
Robo1	1.34033	up	others
Robo2 /// 9330209N08Rik	0.610389	down	others
Rorb	1.14817	up	CRE_TATA
Rpia	0.763692	down	others
Rpl23	0.791432	down	others
Rpl29 /// 100041859	0.686154	down	nd
Rpl34 /// ENSMUSG00000066116 /// ENSMUSG00000060730	0.75474	down	nd
Rpl36a	0.752196	down	nd
Rplp0	0.556576	down	nd
Rps12	0.76038	down	others
Rps29	0.674956	down	others
Rps29	0.646804	down	others
Rps3a /// EG668144 /// ENSMUSG00000062611	0.49779	down	nd
Rps7 /// 670565	0.517534	down	nd
Rrad	1.92655	up	CRE_TATA
Rtn3	0.728474	down	CRE_NoTATA
Sdc4	0.806481	down	others
Sdhb	0.639174	down	CRE_NoTATA
Sdr39u1 /// 9130227C08Rik	0.783274	down	nd
Seh1l	0.651256	down	others
Sema6b	1.21078	up	others
Sema6c	0.817458	down	CRE_NoTATA
Sema6d	1.34464	up	others
Senp2	0.59888	down	CRE_NoTATA
Senp5 /// Hmgb1	0.82881	down	others
Serpine2	0.667764	down	CRE_NoTATA
Sez6	0.596698	down	others
Sfrs14 /// Armc6	0.777849	down	others
Sh3bp5	0.42187	down	others
Sh3kbp1 /// Map3k15	0.640301	down	others
Sik1	1.57973	up	CRE_NoTATA
Sim1	0.365244	down	others
Slc17a6	0.633077	down	others
Slc1a2	0.765515	down	others
Slc24a4	0.64703	down	others
Slc25a20	0.480247	down	others
Slc25a24	1.75703	up	others
Slc37a3	0.583676	down	others
Slc46a1	0.773252	down	others
Slc4a10	1.31478	up	others
Slc7a11	0.592147	down	others
Slitrk3	0.686702	down	others
Slitrk6	2.65812	up	others
Smarca1	1.20825	up	CRE_TATA
Smchd1	0.500103	down	CRE_TATA
Smek1 /// D130020L05Rik	0.712304	down	nd
Smox	0.730739	down	others
Smurf1	0.696216	down	others
Snx33	0.627416	down	CRE_NoTATA
Soat1	0.733416	down	others
Sobp	0.778921	down	CRE_TATA
Spag4 /// Aebp2	1.41943	up	CRE_NoTATA
Sparc	0.71958	down	others
Sparcl1 /// LOC100271704	0.842821	down	others
Sphkap	0.711098	down	others
Spnb2	0.798489	down	CRE_TATA
Spock1	1.20462	up	CRE_TATA
Spock3	0.741413	down	others
Sptlc1	0.649322	down	others
Sqle /// E430025E21Rik	0.727722	down	others
Srxn1	0.730958	down	CRE_NoTATA
Ssh2	0.630286	down	others
St3gal4	0.689648	down	others
Stam2	0.674833	down	others
Stambp /// Dennd4c	0.711509	down	CRE_NoTATA
Stau2	0.745239	down	others
Stk35 /// 4932416H05Rik	0.506565	down	others
Stk40	1.27615	up	CRE_NoTATA
Stx1a	0.792845	down	others
Suds3	0.701807	down	others
Sugt1	0.437601	down	others
Sv2b	0.556651	down	CRE_TATA
Syp	1.13603	up	others
Syt17	1.45442	up	others
Syt4	0.802002	down	CRE_NoTATA
Tac1	0.339062	down	CRE_TATA
Taldo1	0.51718	down	others
Tbc1d22a	0.643017	down	others
Tceal3 /// Tceal5 /// Tceal6	0.652112	down	nd
Tcf12	0.584729	down	others
Tef	0.659373	down	others
Thy1	0.756958	down	others
Timm13	0.766641	down	CRE_NoTATA
Tjp2	0.710797	down	CRE_TATA
Tle1 /// Tle4	1.18244	up	CRE_NoTATA
Tmbim1	0.685516	down	others
Tmeff2	0.842188	down	others
Tmem147	0.684673	down	CRE_TATA
Tmem160	0.553546	down	nd
Tmem25	0.765049	down	others
Tmem41a	1.35328	up	others
Tmem62	0.580009	down	others
Tmem65	1.25111	up	others
Tmem68 /// Lyn	1.44955	up	nd
Tnfrsf11b	0.808442	down	others
Tpcn1	0.671884	down	others
Trak2	0.600757	down	nd
Trip12	0.66617	down	others
Trpc3	2.39928	up	others
Tspan5	1.20765	up	others
Tspyl4	1.24969	up	others
Tsr1 /// LOC639384 /// Srr	0.81258	down	CRE_NoTATA
Ttc1	0.57089	down	others
Ttrap	1.37701	up	others
Tuba4a /// Stk16	0.648115	down	CRE_NoTATA
Tut1 /// Eef1g	0.576323	down	CRE_TATA
Twf2	0.689902	down	others
Tyro3 /// LOC100048488	0.629872	down	nd
U2af1 /// Rps2	0.702289	down	nd
Uba1	0.803094	down	others
Uba2	0.74606	down	others
Ube2g2 /// Sumo3	0.707413	down	others
Ube2q2	0.595724	down	others
Ube2r2	0.645896	down	CRE_TATA
Ube3c	0.841004	down	CRE_TATA
Ubr5	1.22298	up	nd
Ubxn2b	0.642599	down	others
Ugp2	0.519157	down	others
Ulk2	0.720003	down	CRE_NoTATA
Unc13c	0.536657	down	nd
Uqcc	0.538682	down	others
Usp12	0.624896	down	others
Ust	0.59577	down	others
Uvrag	0.684288	down	others
Vps13a	1.46947	up	others
Vps41	0.77421	down	others
Wdr3 /// Spag17	0.596231	down	CRE_NoTATA
Wdr45	0.602041	down	others
Wdr47	0.731172	down	CRE_NoTATA
Wdr91	0.74516	down	nd
Whsc1l1	1.17469	up	nd
Whsc2	0.545808	down	others
Wscd1	0.560167	down	others
Yars	0.776081	down	others
Yipf4	0.653034	down	others
Ykt6	0.734406	down	CRE_TATA
Zdhhc14	0.846117	down	others
Zfand6	0.766703	down	others
Zfp365	1.34701	up	nd
Zfp46	0.701878	down	CRE_NoTATA
Zfp592	1.18944	up	others
Zfpm1 /// Gm22	0.545097	down	nd
Zmat3	0.837813	down	others
Zmat4	0.608442	down	others
Zmiz2	0.753411	down	CRE_TATA
Zw10	0.6509	down	others
Zxdc	0.740418	down	others
