# Supplementary material for: The CRTC1-SIK1 Pathway Regulates Entrainment of the Circadian Clock
Source: Cell. 2013 Aug 29;154(5):1100–11. doi: 10.1016/j.cell.2013.08.004 (PMC3898689; doi:10.1016/j.cell.2013.08.004)
Supplement: Table S3. Transcription Factor Binding Site Prediction for Opn4+/+ Time Course Data, Related to Figure 1 — Genes listed in Table S1 were analyzed for potential TFBS to study patterns of gene regulation as described in the experimental methods sections (main and supplementary). Cluster = cluster number from hierarchical clustering analysis, TF acc = Transcription Factor accession, TF name = Official symbol of Transcription factor, # of genes in list = number of genes in that cluster targeted by that particular transcription factor, # of genes in db = total number of genes in the database that can be targeted by that transcription factor. [file mmc3.xlsx]

## Sheet: Supplementary Table 3
Table S3: Opn4+/+ time course - Transcription Factor Binding Site Prediction
Cluster	TF acc	TF name	# of genes in list	# of genes in db	p-value		Notation used alongside cluster
2: dD~	MA0091	TAL1::TCF3	22	1150	0		U – strongly up
2	M00070	Tal-1beta:ITF-2	21	1084	0		u – weakly up
2	PB0001	Arid3a_1	22	1219	0		~ - unchanged
2	PB0146	Mafk_2	17	663	0		d – weakly down
2	M00744	POU1F1	25	1719	0		D – strongly down
2	M01137	FOXO3A	24	1588	0
2	M00941	MEF-2	23	1626	0
2	M00973	E2A	33	3387	0
2	M00193	NF-1	31	3072	0
2	M00806	NF-1	27	2401	0
2	M00065	Tal-1beta:E47	19	1175	0
2	M00802	Pit-1	15	697	0
2	MA0042	FOXI1	23	1814	0
2	M01132	SF1	36	4290	0
2	M00712	myogenin	35	4098	0
2	M00511	ERR alpha	26	2352	0
2	M00418	TGIF	22	1698	0
2	M00630	FOXM1	12	444	0
2	M00184	MyoD	35	4220	0
2	PB0040	Lef1_1	17	1025	0
2	M00693	E12	29	2991	0
2	M00706	TFII-I	29	2996	0
2	M00998	Pbx	16	906	0
2	PB0067	Sox18_1	15	796	0
2	PB0016	Foxj1_1	20	1477	0
2	M00066	Tal-1alpha:E47	18	1204	0
2	PB0069	Sox21_1	15	812	0
2	M00510	Lhx3	18	1215	0
2	PB0003	Ascl2_1	31	3488	0
2	M00136	Oct-1	16	947	0
2	M00173	AP-1	19	1390	0
2	PB0005	Bbx_1	15	854	0
2	PB0084	Tcf7l2_1	18	1267	0
2	M00993	TAL1	32	3793	0
2	MA0160	NR4A2	27	2804	0
2	M00133	Tst-1	13	633	0
2	MA0052	MEF2A	15	878	0
2	M00348	GATA-2	16	1015	0
2	PB0098	Zfp410_1	10	342	0
2	MA0092	Hand1::Tcfe2a	19	1462	0
2	MA0148	FOXA1	21	1784	0
2	M00272	p53	15	906	0
2	M00975	RFX	13	673	0
2	PB0064	Sox14_1	13	676	0
2	M00927	AP-4	35	4609	0
2	MA0041	Foxd3	17	1204	0
2	M00156	RORalpha1	15	930	0
2	PB0049	Nr2f2_1	17	1209	0
2	MA0050	IRF1	14	806	0
2	PB0165	Sox11_2	14	811	0
2	M00532	RP58	16	1077	0
3: Dud	M00695	ETF	21	3025	0.000131
3	M00255	GC box	38	7807	0.000181
3	M00931	Sp1	38	8202	0.000577
3	M00917	CREB	8	635	0.00062
3	M00981	CREB, ATF	8	635	0.00062
4: Dd~	PB0011	Ehf_1	25	898	0
4	MA0062	GABPA	32	1431	1e-06
4	M00032	c-Ets-1(p54)	29	1398	1.4e-05
4	M00915	AP-2	58	4017	4.5e-05
4	M00108	Nrf-2	21	950	0.000101
4	M00492	STAT1	34	2048	0.000219
4	M01078	c-Ets-1 p54	26	1400	0.000248
4	M00724	HNF3alpha	39	2526	0.000314
4	PB0192	Tcfap2e_2	23	1190	0.000333
4	M01118	WT1	51	3711	0.000534
4	M00622	C/EBPgamma	27	1561	0.000571
5: ddU	PB0061	Sox11_1	35	1875	0
5	M00724	HNF3alpha	41	2526	0
5	PB0165	Sox11_2	21	811	0
5	M00138	Oct-1	34	2040	0
5	M00695	ETF	42	3025	0
5	M00136	Oct-1	22	947	0
5	PB0071	Sox4_1	32	1927	0
5	M01004	Helios A	35	2300	0
5	M00622	C/EBPgamma	28	1561	0
5	M00351	GATA-3	21	930	0
5	PB0202	Zfp410_2	56	5091	0
5	M01012	HNF3	30	1878	0
5	MA0079	SP1	64	6418	0
5	MA0042	FOXI1	29	1814	0
5	M00321	Muscle initiator	49	4284	0
5	M00464	POU3F2	15	534	0
5	M01010	HMGIY	27	1630	1e-06
5	M00377	Pax-4	18	783	1e-06
5	M00982	KROX	52	4789	1e-06
5	MA0038	Gfi	25	1459	1e-06
5	M01138	RORalpha	23	1271	1e-06
5	M00930	Oct-1	44	3735	1e-06
5	M00175	AP-4	43	3611	1e-06
5	M01137	FOXO3A	26	1588	1e-06
5	M00795	Octamer	44	3774	1e-06
5	M00807	Egr	42	3533	2e-06
5	M00199	AP-1	35	2652	2e-06
5	M00941	MEF-2	26	1626	2e-06
5	M00931	Sp1	73	8202	2e-06
5	M00195	Oct-1	38	3093	3e-06
5	M00770	C/EBP	29	2029	4e-06
5	M00302	NF-AT	29	2029	4e-06
5	PB0145	Mafb_2	24	1489	4e-06
5	PB0091	Zbtb3_1	16	724	4e-06
5	M00449	Zic2	25	1617	5e-06
5	M00712	myogenin	45	4098	5e-06
5	M00066	Tal-1alpha:E47	21	1204	5e-06
5	MA0065	PPARG::RXRA	34	2672	5e-06
5	M00422	FOXJ2	30	2195	6e-06
5	MA0160	NR4A2	35	2804	6e-06
8: UU~	M00338	ATF	4	516	0.000106
8	MA0117	Mafb	3	315	0.000513
8	M00152	SRF	2	67	0.000547
8	M01104	MOVO-B	6	2395	0.000625
8	M01118	WT1	7	3711	0.000938
