# Supplementary material for: The CRTC1-SIK1 Pathway Regulates Entrainment of the Circadian Clock
Source: Cell. 2013 Aug 29;154(5):1100–11. doi: 10.1016/j.cell.2013.08.004 (PMC3898689; doi:10.1016/j.cell.2013.08.004)
Supplement: Table S4. Transcription Factor Binding Site Prediction for Opn4+/+ versus Opn4−/−, Related to Figure 1 — Genes listed in Table S1 were analyzed for potential transcription factor binding sites to identify differential regulation of gene expression in the Opn4+/+ versus Opn4−/−. Cluster = cluster number from hierarchical clustering analysis to identify clusters of genes showing differential regulation (patterns of differential regulation indicated in the notation within the table), TF acc = Transcription Factor accession, TF name = Official symbol of Transcription factor, # of genes in list = number of genes in that cluster targeted by that particular transcription factor, # of genes in db = total number of genes in the database that can be targeted by that transcription factor. [file mmc4.xlsx]

## Sheet: Supplementary Table 4
Table S4: Opn4+/+ vs Opn4-/- analysis - Transcription Factor Binding Site Prediction
Cluster	TF acc	TF name	# of genes in list	# of genes in db	p-value		Notation used under cluster
1:~d~	M00196	Sp1	27	8284	4.1e-05		U – strongly up
1	M01118	WT1	17	3711	7.1e-05		u – weakly up
1	M01104	MOVO-B	13	2395	0.000142		~ - unchanged
							d – weakly down
2: U~~	PB0107	Ascl2_2	27	5943	3e-05		D – strongly down
2	PB0166	Sox12_2	13	1667	5.4e-05
2	M00915	AP-2	21	4017	6e-05
2	M00255	GC box	31	7807	6.5e-05
2	M00932	Sp1	32	8292	7.6e-05
2	M00993	TAL1	20	3793	9e-05
2	M00933	Sp1	32	8465	0.000122
5: ~ud	M00744	POU1F1	31	1719	0
5	M00724	HNF3alpha	36	2526	0
5	M00070	Tal-1beta:ITF-2	23	1084	0
5	M00184	MyoD	45	4220	0
5	M00927	AP-4	47	4609	0
5	M00712	myogenin	44	4098	0
5	PB0165	Sox11_2	20	811	0
5	M00136	Oct-1	21	947	0
5	PB0193	Tcfe2a_2	32	2295	0
5	M00473	FOXO1	22	1091	0
5	PB0003	Ascl2_1	39	3488	0
5	MA0091	TAL1::TCF3	22	1150	0
5	PB0084	Tcf7l2_1	23	1267	0
5	MA0148	FOXA1	27	1784	0
5	PB0082	Tcf3_1	24	1420	0
5	MA0042	FOXI1	27	1814	0
5	M00418	TGIF	26	1698	0
5	PB0083	Tcf7_1	25	1575	0
5	M00802	Pit-1	17	697	0
5	M01137	FOXO3A	25	1588	0
5	M00973	E2A	37	3387	0
5	PB0040	Lef1_1	20	1025	0
5	M01138	RORalpha	22	1271	0
5	PB0016	Foxj1_1	23	1477	0
5	M01132	SF1	41	4290	0
5	M00277	Lmo2 complex	33	2923	0
6: Uud	M00724	HNF3alpha	48	2526	0
6	M01004	Helios A	45	2300	0
6	M01012	HNF3	38	1878	0
6	M00622	C/EBPgamma	33	1561	1e-06
6	M00199	AP-1	44	2652	5e-06
6	M00511	ERR alpha	40	2352	9e-06
6	M00351	GATA-3	22	930	1.1e-05
6	M00130	FOXD3	30	1584	2.1e-05
6	M01137	FOXO3A	30	1588	2.2e-05
6	PB0123	Foxl1_2	39	2365	2.4e-05
6	M00422	FOXJ2	37	2195	2.6e-05
6	M00695	ETF	46	3025	3e-05
7: ~U~	PB0146	Mafk_2	9	663	7e-06
7	M00649	MAZ	24	5908	0.000138
7	M00982	KROX	21	4789	0.000175
