# Supplementary material for: The CRTC1-SIK1 Pathway Regulates Entrainment of the Circadian Clock
Source: Cell. 2013 Aug 29;154(5):1100–11. doi: 10.1016/j.cell.2013.08.004 (PMC3898689; doi:10.1016/j.cell.2013.08.004)
Supplement: Table S5. Real-Time PCR Primer Sequences, Related to methods [file mmc5.xlsx]

## Sheet: Primer sequences
Table S5: Real-time PCR primer sequences
Primer name	Sequence 5'-3'
ARP Forward	CGACCTGGAAGTCCAACTAC
ARP Reverse	ATCTGCTGCATCTGCTTG
B-Actin Forward	ACCAACTGGGACGATATGGAGAAGA
B-Actin Reverse	CGCACGATTTCCCTCTCAGC
GAPDH Forward	TGCACCACCAACTGCTTAG
GAPDH Reverse	GATGCAGGGATGATGTTC
PSMB2 Forward	AAATGCGGAATGGATATGAATTG
PSMB2 Reverse	GAAGACAGTCAGCCAGGTT
Fos Forward	ATCGGCAGAAGGGGAAAGTAG
Fos Reverse	GCAACGCAGACTTCTCATCTTCAAG
Crtc1 Forward	TGGGTCCCTGCCCAACGTGA
Crtc1 Reverse	CAGCTGTCAGCCTGTCGCCC
Crtc2 Forward	CCACCTTGTCTTCCATCACTCAG
Crtc2 Reverse	GCAACTGCTGTAGAGACTTTGGG
Crtc3 Forward	CTTCACAGCACCTGGATGAGAG
Crtc3 Reverse	TGCTCAGAGCACTCGTGTGAAG
Sik1 Forward	TGGACGTCTGGAGCCTCGGT
Sik1 Reverse	AGAGTGGGGTCGGCCTGCAT
Per1 Forward	AGTTCCTGACCAAGCCTCGTTAG
Per1 Reverse	CCTGCCCTCTGCTTGTCATC
Per2 Forward	GGGGTGAGATTCGTCATTGAACTTG
Per2 Reverse	AGGACATTGGCACACTGGAAAGAG
Dusp1Forward	GGGGCACCTCTACTACCACA
Dusp1 Reverse	GTGGCAAGTGAAACTCCACA
Egr1 Forward	GAGCGAACAACCCTATGAGC
Egr1 Reverse	AGCGGCCAGTATAGGTGATG
Nr4a1 Forward	TGTGCAGTCTGTGGTGACAA
Nr4a1 Reverse	CTCTTGTCCACAGGGCAATC
Six6 Forward	ATGCCTGCAAAGGAGAAGAGA
Six6 Reverse	TCTGTGGTTGTCAATGGCATGTGG
Oas1 Forward	CCATCCTCAAGTCGACAAGAACTG
Oas1 Reverse	TTGGGCTTTGGGCACCTTC		(Bauer et al., 2009)
